# Supplementary material for: Potassium Alginate Oligosaccharides Alter Gut Microbiota, and Have Potential to Prevent the Development of Hypertension and Heart Failure in Spontaneously Hypertensive Rats
Source: Int J Mol Sci. 2021 Sep 11;22(18):9823. doi: 10.3390/ijms22189823 (PMC8470992; doi:10.3390/ijms22189823)
Supplement: Supplementary file 1 [file ijms-22-09823-s001.zip]

Archive with 1 entries (1 files):
- ijms-1329937-SI.pdf
